# Supplementary material for: Lipid ROS- and Iron-Dependent Ferroptotic Cell Death in Unicellular Algae Chlamydomonas reinhardtii
Source: Cells. 2023 Feb 8;12(4):553. doi: 10.3390/cells12040553 (PMC9953829; doi:10.3390/cells12040553)
Supplement: Supplementary file 1 [file cells-12-00553-s001.zip]

Archive with 1 entries (1 files):
- cells-2115654-supplementary.pdf
